# Supplementary material for: Electroencephalography differences in children with and without bilateral cerebral palsy during unimanual and bimanual drumming tasks
Source: Front Hum Neurosci. 2026 Jan 5;19:1694812. doi: 10.3389/fnhum.2025.1694812 (PMC12812876; doi:10.3389/fnhum.2025.1694812)
Supplement: Supplementary file 1 [file Table_1.XLSX]

## Sheet: Sheet2
Outcome	n		Unimanual					Bimanual					Confidence Intervals						Cohen's D
													Group (HV-CP)		Cond (Bi-Uni)		Int
	HV	TD	HV Mean	HV SD	CP Mean	CP SD	Mean Difference (CP-TD)	HV Mean	HV SD	CP Mean	CP SD	Mean Difference (CP-TD)	low	high	low	high	low	high	Group	Cond	Int
Timing	13	13	0.192	0.045	0.232	0.102	0.04	0.205	0.042	0.239	0.123	0.034	0.0330427	-0.107043	-0.0215963	0.00159626	-0.0206607	0.0326607	-0.441536	0.360395	0.188108
Cadence	13	13	0.952	0.013	0.925	0.057	-0.027	0.95	0.009	0.914	0.068	-0.036	-0.00432437	0.0673244	-0.00487434	0.0178743	-0.0149925	0.0329925	0.734952	-0.238827	0.313541
