# Supplementary material for: Electroencephalography differences in children with and without bilateral cerebral palsy during unimanual and bimanual drumming tasks
Source: Front Hum Neurosci. 2026 Jan 5;19:1694812. doi: 10.3389/fnhum.2025.1694812 (PMC12812876; doi:10.3389/fnhum.2025.1694812)
Supplement: Supplementary file 2 [file Table_2.XLSX]

## Sheet: Alpha
	n		Unimanual					Bimanual					Confidence Intervals						Cohen's D
													Group (TD-CP)		Cond (Bi-Uni)		Int
Cluster name	TD	CP	TD Mean	TD SD	CP Mean	CP SD	Mean Difference (CP-TD)	TD Mean	TD SD	CP Mean	CP SD	Mean Difference (CP-TD)	low	high	low	high	low	high	Group	Cond	Int
Non-Dominant Occiptal	11	6	-0.403	0.935	-1.722	1.667	-1.319	-0.788	0.944	-1.5	1.731	-0.712	-0.311602	2.3426	-0.318585	0.660114	-1.07222	-0.141784	0.827583	-0.180359	-1.41114
Non-Dominant Sensorimotor	7	8	-0.853	1.958	-2.256	2.057	-1.403	-1.872	2.12	-2.602	2.707	-0.73	-1.3576	3.4906	0.179749	1.14038	-1.66527	0.319269	0.485228	-0.756131	-0.748033
Dominant Frontal	5	8	-0.029	1.119	-0.199	0.767	-0.17	-0.259	0.795	-0.187	1.074	0.072	-0.0554712	0.153471	-0.110541	0.272695	-5.67798	5.19398	0.569803	-0.250077	-0.0540833
Dominant Premotor	10	11	-1.589	1.258	-1.539	2.407	0.05	-1.711	1.224	-1.536	2.787	0.175	1.78279	-2.00779	-0.111485	0.224533	-0.472972	0.222972	-0.0552679	-0.156449	-0.334474
Non-Dominant Prefrontal	10	8	-0.301	1	-0.526	0.942	-0.225	-0.382	0.89	-0.312	1.175	0.07	-0.909475	1.06447	-0.187401	0.0871792	-0.659164	0.0691643	0.0793725	0.183333	-0.818841
Non-Dominant Posterior Parietal	9	8	-0.671	0.947	-1.356	1.573	-0.685	-0.936	1.224	-1.219	1.639	-0.283	-0.890595	1.85859	-0.262568	0.414215	-0.955088	0.151088	0.364596	-0.115809	-0.752616
Dominant Posterior Parietal	12	10	-0.9	2.28	-1.243	1.839	-0.343	-0.973	2.126	-1.34	-2.007	-0.367	-1.53626	2.24626	-0.120395	0.288214	-0.408246	0.456246	0.17127	-0.186596	0.0506623
Dominant Primary Motor	8	10	-2.936	2.396	-3.221	3.071	-0.285	-3.169	2.519	-3.514	3.711	-0.345	-2.71747	3.34747	-0.0840368	0.616703	-0.62344	0.74344	0.105	-0.381809	0.0887412
Non-Dominant Primary Motor	9	6	-2.468	2.398	-2.017	1.404	0.451	-2.701	2.267	-2.352	1.744	0.349	1.91994	-2.71994	0.0347822	0.512818	-0.391495	0.595495	-0.193649	-0.630291	0.23214

## Sheet: Beta
	n		Unimanual					Bimanual					Confidence Intervals						Cohen's D
													Group (TD-CP)		Cond (Bi-Uni)		Int
Cluster name	TD	CP	TD Mean	TD SD	CP Mean	CP SD	Mean Difference (CP-TD)	TD Mean	TD SD	CP Mean	CP SD	Mean Difference (CP-TD)	low	high	low	high	low	high	Group	Cond	Int
Non-Dominant Occiptal	11	6	0.072	0.805	-1.413	1.167	-1.485	0.012	0.714	-1.348	1.106	-1.36	0.461305	2.38369	-1.0544	1.08616	-0.48418	0.23418	1.60058	-0.00766965	-0.376386
Non-Dominant Sensorimotor	8	7	-0.382	0.741	-0.754	0.723	-0.372	-0.617	0.805	-0.966	0.813	-0.349	-0.465501	1.1865	0.0171238	0.43141	-0.423189	0.377189	0.481349	-0.595707	-0.0633866
Dominant Frontal	5	8	-0.021	0.429	-0.701	0.698	-0.68	-0.011	0.215	-0.754	0.885	-0.743	-4.34252	5.76552	-0.270379	0.327918	-0.38451	0.51051	0.171026	-0.0568399	0.171026
Dominant Premotor	10	11	-0.34	0.88	-0.839	0.803	-0.499	-0.317	0.812	-0.895	0.852	-0.578	-0.230642	1.30764	-0.123703	0.160465	-0.17003	0.32803	0.651892	-0.0601585	0.295373
Non-Dominant Prefrontal	10	8	-0.122	0.824	-0.25	0.557	-0.128	0.038	0.683	-0.322	0.544	-0.36	-0.194044	0.682044	-0.188926	0.0751486	-6.75976	7.22376	0.56305	0.21641	0.033541
Non-Dominant Posterior Parietal	9	8	-0.299	0.604	-0.854	1.519	-0.555	-0.23	0.838	-0.82	1.251	-0.59	-0.529777	1.67478	-0.299163	0.194104	-0.436717	0.506717	0.537807	0.11008	0.0768295
Dominant Posterior Parietal	12	10	-0.202	1.036	-0.819	0.908	-0.617	-0.123	1.212	-0.891	0.904	-0.768	-0.239336	1.62434	-0.504197	0.48347	-0.137619	0.439619	0.678086	0.00953463	0.477371
Dominant Primary Motor	8	10	-1.063	1.065	-1.426	1.575	-0.363	-1.223	1.07	-1.555	1.584	-0.332	-1.0372	1.7322	-0.0202521	0.305808	-0.374435	0.312435	0.253673	-0.439886	-0.0912414
Non-Dominant Primary Motor	9	6	-0.844	0.688	-0.829	0.837	0.015	-0.644	0.701	-0.926	1.162	-0.282	-0.775265	1.04227	-0.413595	0.251195	-0.130581	0.724581	0.164992	0.134412	0.780135

## Sheet: Gamma
	n		Unimanual					Bimanual					Confidence Intervals						Cohen's D
													Group (TD-CP)		Cond (Bi-Uni)		Int
Cluster name	TD	CP	TD Mean	TD SD	CP Mean	CP SD	Mean Difference (CP-TD)	TD Mean	TD SD	CP Mean	CP SD	Mean Difference (CP-TD)	low	high	low	high	low	high	Group	Cond	Int
Non-Dominant Occiptal	11	6	0.417	0.598	-1.624	1.803	-2.041	0.626	0.591	-1.492	1.515	-2.118	0.933823	3.22518	-0.404748	0.0411012	-0.345266	0.499266	1.96306	0.421552	0.197215
Non-Dominant Sensorimotor	8	7	0.415	0.594	-0.338	0.879	-0.753	0.381	0.702	-0.294	0.806	-0.675	-0.11967	1.54767	-0.0472563	0.0424563	-0.263259	0.107259	0.94458	0.0294392	-0.464354
Dominant Frontal	5	8	0.258	1.004	-0.509	0.741	-0.767	0.185	0.728	-0.524	1.17	-0.709	-0.34314	1.81914	-0.281983	0.356598	-0.810193	0.694193	0.829277	-0.0690596	-0.093675
Dominant Premotor	10	11	0.287	0.483	-0.25	0.889	-0.537	0.488	0.547	-0.144	0.786	-0.632	-0.0586236	1.22762	-0.280164	-0.0223124	-0.165921	0.355921	0.846227	0.545501	0.339009
Non-Dominant Prefrontal	10	8	0.884	1.421	-0.229	1.213	-1.113	0.597	1.028	-0.069	1.132	-0.666	-0.292666	2.07167	-0.355349	0.532015	-1.08776	0.193759	0.760575	-0.1	-0.70516
Non-Dominant Posterior Parietal	9	8	0.461	0.867	-1.327	1.412	-1.788	0.629	0.802	-1.131	1.282	-1.76	0.671662	2.87634	-0.486215	0.123862	-0.656956	0.600956	1.6664	0.306978	-0.0460977
Dominant Posterior Parietal	12	10	0.088	1.017	-0.798	1.02	-0.886	0.238	1.242	-0.772	1.17	-1.01	-0.0493349	1.94533	-0.322825	0.135552	-0.308085	0.556085	0.867304	0.185619	0.261852
Dominant Primary Motor	8	10	-0.082	0.948	-1.076	1.921	-0.994	-0.04	0.704	-0.89	1.368	-0.85	-0.433506	2.27751	-0.408404	0.164404	-0.679808	0.391808	0.68755	0.213957	-0.271662
Non-Dominant Primary Motor	9	6	0.449	0.6	-1.029	1.263	-1.478	0.67	0.562	-0.749	1.229	-1.419	0.654541	2.24246	-0.648191	0.158991	-0.888032	0.770032	2.04905	0.333467	-0.0799305
